# Supplementary material for: Metformin modulates the unfolded protein responses, altering lifespan and health-promoting effects in UPR-activated worms
Source: PLoS One. 2025 Jun 16;20(6):e0326100. doi: 10.1371/journal.pone.0326100 (PMC12169583; doi:10.1371/journal.pone.0326100)
Supplement: S1 File — (ZIP) [file pone.0326100.s002.zip]

Archive with 81 entries (71 files):
- Raw data of each experiment/
- Raw data of each experiment/Raw data Figure S1- Lifespan data for supplementary.xlsx
- Raw data of each experiment/Raw data Figure 1- lifespan data.xlsx
- __MACOSX/Raw data of each experiment/._Raw data Figure 1- lifespan data.xlsx
- Raw data of each experiment/.DS_Store
- __MACOSX/Raw data of each experiment/._.DS_Store
- Raw data of each experiment/Raw data Figure 3- Thermotolerance assay.xlsx
- __MACOSX/Raw data of each experiment/._Raw data Figure 3- Thermotolerance assay.xlsx
- Raw data of each experiment/Raw data Figure 5- Healthspan assay.xlsx
- __MACOSX/Raw data of each experiment/._Raw data Figure 5- Healthspan assay.xlsx
- Raw data of each experiment/Raw data Figure 2- Metformin effect on UPR/
- Raw data of each experiment/Raw data Figure 4- Oxidative stress assay.xlsx
- __MACOSX/Raw data of each experiment/._Raw data Figure 4- Oxidative stress assay.xlsx
- Raw data of each experiment/Raw data Figure 2- Metformin effect on UPR/mdt-15/
- Raw data of each experiment/Raw data Figure 2- Metformin effect on UPR/.DS_Store
- __MACOSX/Raw data of each experiment/Raw data Figure 2- Metformin effect on UPR/._.DS_Store
- Raw data of each experiment/Raw data Figure 2- Metformin effect on UPR/Compiled Data analysis.xlsx
- __MACOSX/Raw data of each experiment/Raw data Figure 2- Metformin effect on UPR/._Compiled Data analysis.xlsx
- Raw data of each experiment/Raw data Figure 2- Metformin effect on UPR/hsp-4 GFP (UPRer)/
- Raw data of each experiment/Raw data Figure 2- Metformin effect on UPR/tag-335/
- Raw data of each experiment/Raw data Figure 2- Metformin effect on UPR/tmem-131/
- Raw data of each experiment/Raw data Figure 2- Metformin effect on UPR/tomm-22/
- Raw data of each experiment/Raw data Figure 2- Metformin effect on UPR/cco-1/
- Raw data of each experiment/Raw data Figure 2- Metformin effect on UPR/nuo-6/
- Raw data of each experiment/Raw data Figure 2- Metformin effect on UPR/hsp-6 GFP (UPRmt)/
- Raw data of each experiment/Raw data Figure 2- Metformin effect on UPR/mdt-15/mdt-15 with MFM (BF).tif
- __MACOSX/Raw data of each experiment/Raw data Figure 2- Metformin effect on UPR/mdt-15/._mdt-15 with MFM (BF).tif
- Raw data of each experiment/Raw data Figure 2- Metformin effect on UPR/mdt-15/mdt-15 (BF).tif
- __MACOSX/Raw data of each experiment/Raw data Figure 2- Metformin effect on UPR/mdt-15/._mdt-15 (BF).tif
- Raw data of each experiment/Raw data Figure 2- Metformin effect on UPR/mdt-15/mdt-15 (GFP).tif
- __MACOSX/Raw data of each experiment/Raw data Figure 2- Metformin effect on UPR/mdt-15/._mdt-15 (GFP).tif
- Raw data of each experiment/Raw data Figure 2- Metformin effect on UPR/mdt-15/mdt-15 with MFM (GFP).tif
- __MACOSX/Raw data of each experiment/Raw data Figure 2- Metformin effect on UPR/mdt-15/._mdt-15 with MFM (GFP).tif
- Raw data of each experiment/Raw data Figure 2- Metformin effect on UPR/hsp-4 GFP (UPRer)/hsp-4 (GFP).tif
- __MACOSX/Raw data of each experiment/Raw data Figure 2- Metformin effect on UPR/hsp-4 GFP (UPRer)/._hsp-4 (GFP).tif
- Raw data of each experiment/Raw data Figure 2- Metformin effect on UPR/hsp-4 GFP (UPRer)/hsp-4 (BF).tif
- __MACOSX/Raw data of each experiment/Raw data Figure 2- Metformin effect on UPR/hsp-4 GFP (UPRer)/._hsp-4 (BF).tif
- Raw data of each experiment/Raw data Figure 2- Metformin effect on UPR/tag-335/tag-335 + MFM (GFP).tif
- __MACOSX/Raw data of each experiment/Raw data Figure 2- Metformin effect on UPR/tag-335/._tag-335 + MFM (GFP).tif
- Raw data of each experiment/Raw data Figure 2- Metformin effect on UPR/tag-335/tag-335 + MFM (BF).tif
- __MACOSX/Raw data of each experiment/Raw data Figure 2- Metformin effect on UPR/tag-335/._tag-335 + MFM (BF).tif
- Raw data of each experiment/Raw data Figure 2- Metformin effect on UPR/tag-335/tag-335 (GFP).tif
- __MACOSX/Raw data of each experiment/Raw data Figure 2- Metformin effect on UPR/tag-335/._tag-335 (GFP).tif
- Raw data of each experiment/Raw data Figure 2- Metformin effect on UPR/tag-335/tag-335 (BF).tif
- __MACOSX/Raw data of each experiment/Raw data Figure 2- Metformin effect on UPR/tag-335/._tag-335 (BF).tif
- Raw data of each experiment/Raw data Figure 2- Metformin effect on UPR/tmem-131/tmem-131 (GFP).tif
- __MACOSX/Raw data of each experiment/Raw data Figure 2- Metformin effect on UPR/tmem-131/._tmem-131 (GFP).tif
- Raw data of each experiment/Raw data Figure 2- Metformin effect on UPR/tmem-131/tmem-131 + MFM (GFP).tif
- __MACOSX/Raw data of each experiment/Raw data Figure 2- Metformin effect on UPR/tmem-131/._tmem-131 + MFM (GFP).tif
- Raw data of each experiment/Raw data Figure 2- Metformin effect on UPR/tmem-131/tmem-131 (BF).tif
- __MACOSX/Raw data of each experiment/Raw data Figure 2- Metformin effect on UPR/tmem-131/._tmem-131 (BF).tif
- Raw data of each experiment/Raw data Figure 2- Metformin effect on UPR/tmem-131/tmem-131 + MFM (BF).tif
- __MACOSX/Raw data of each experiment/Raw data Figure 2- Metformin effect on UPR/tmem-131/._tmem-131 + MFM (BF).tif
- Raw data of each experiment/Raw data Figure 2- Metformin effect on UPR/tomm-22/tomm-22 (GFP).tif
- __MACOSX/Raw data of each experiment/Raw data Figure 2- Metformin effect on UPR/tomm-22/._tomm-22 (GFP).tif
- Raw data of each experiment/Raw data Figure 2- Metformin effect on UPR/tomm-22/tomm-22 with MFM (BF).tif
- __MACOSX/Raw data of each experiment/Raw data Figure 2- Metformin effect on UPR/tomm-22/._tomm-22 with MFM (BF).tif
- Raw data of each experiment/Raw data Figure 2- Metformin effect on UPR/tomm-22/tomm-22 (BF).tif
- __MACOSX/Raw data of each experiment/Raw data Figure 2- Metformin effect on UPR/tomm-22/._tomm-22 (BF).tif
- Raw data of each experiment/Raw data Figure 2- Metformin effect on UPR/tomm-22/tomm-22 with MFM (GFP).tif
- __MACOSX/Raw data of each experiment/Raw data Figure 2- Metformin effect on UPR/tomm-22/._tomm-22 with MFM (GFP).tif
- Raw data of each experiment/Raw data Figure 2- Metformin effect on UPR/cco-1/cco-1 (BF).tif
- __MACOSX/Raw data of each experiment/Raw data Figure 2- Metformin effect on UPR/cco-1/._cco-1 (BF).tif
- Raw data of each experiment/Raw data Figure 2- Metformin effect on UPR/cco-1/cco-1 with MFM (BF).tif
- __MACOSX/Raw data of each experiment/Raw data Figure 2- Metformin effect on UPR/cco-1/._cco-1 with MFM (BF).tif
- Raw data of each experiment/Raw data Figure 2- Metformin effect on UPR/cco-1/cco-1 (GFP).tif
- __MACOSX/Raw data of each experiment/Raw data Figure 2- Metformin effect on UPR/cco-1/._cco-1 (GFP).tif
- Raw data of each experiment/Raw data Figure 2- Metformin effect on UPR/cco-1/cco-1 with MFM (GFP).tif
- __MACOSX/Raw data of each experiment/Raw data Figure 2- Metformin effect on UPR/cco-1/._cco-1 with MFM (GFP).tif
- Raw data of each experiment/Raw data Figure 2- Metformin effect on UPR/nuo-6/nuo-6 with MFM (BF).jpg
- __MACOSX/Raw data of each experiment/Raw data Figure 2- Metformin effect on UPR/nuo-6/._nuo-6 with MFM (BF).jpg
- Raw data of each experiment/Raw data Figure 2- Metformin effect on UPR/nuo-6/nuo-6 (BF).jpg
- __MACOSX/Raw data of each experiment/Raw data Figure 2- Metformin effect on UPR/nuo-6/._nuo-6 (BF).jpg
- Raw data of each experiment/Raw data Figure 2- Metformin effect on UPR/nuo-6/nuo-6 (GFP).jpg
- __MACOSX/Raw data of each experiment/Raw data Figure 2- Metformin effect on UPR/nuo-6/._nuo-6 (GFP).jpg
- Raw data of each experiment/Raw data Figure 2- Metformin effect on UPR/nuo-6/nuo-6 with MFM (GFP).jpg
- __MACOSX/Raw data of each experiment/Raw data Figure 2- Metformin effect on UPR/nuo-6/._nuo-6 with MFM (GFP).jpg
- Raw data of each experiment/Raw data Figure 2- Metformin effect on UPR/hsp-6 GFP (UPRmt)/hsp-6 (BF).tif
- __MACOSX/Raw data of each experiment/Raw data Figure 2- Metformin effect on UPR/hsp-6 GFP (UPRmt)/._hsp-6 (BF).tif
- Raw data of each experiment/Raw data Figure 2- Metformin effect on UPR/hsp-6 GFP (UPRmt)/hsp-6 (GFP).tif
- __MACOSX/Raw data of each experiment/Raw data Figure 2- Metformin effect on UPR/hsp-6 GFP (UPRmt)/._hsp-6 (GFP).tif
