# Supplementary material for: Metformin modulates the unfolded protein responses, altering lifespan and health-promoting effects in UPR-activated worms
Source: PLoS One. 2025 Jun 16;20(6):e0326100. doi: 10.1371/journal.pone.0326100 (PMC12169583; doi:10.1371/journal.pone.0326100)
Supplement: S1 File — (ZIP) [file pone.0326100.s002.zip › Raw data of each experiment/Raw data Figure S1- Lifespan data for supplementary.xlsx]

## Sheet: tomm-22
%N2				%tomm-22				%tomm-22 MFM				% tomm-22 atfs-1 MFM				% tomm-22 ubl-5 MFM
#days	dead	censored		#Day	Dead	Censored		#Day	Dead	Censored		#days	dead	censored		#days	dead	censored
0	0	0		0	0	0		0	0	0		0	0	0		0	0	0
1	0	0		1	0	0		1	0	0		1	0	0		1	0	0
2	0	0		2	0	0		2	0	0		2	0	0		2	0	0
3	0	1		3	0	0		3	0	0		3	0	0		3	0	0
4	0	3		4	0	0		4	0	0		4	0	0		4	0	0
5	0	0		5	0	0		5	0	0		5	0	1		5	0	2
6	2	1		6	0	0		6	0	0		6	0	1		6	1	5
7	0	5		7	0	0		7	0	0		7	0	1		7	0	1
8	0	9		8	0	0		8	0	0		8	0	2		8	0	1
9	0	2		9	54	0		9	39	0		9	3	6		9	0	1
11	20	14		11	64	28		11	31	9		10	10	0		10	1	0
12	10	0		12	16	0		12	19	0		11	3	9		11	2	4
13	13	0		13	9	0		13	27	0		12	10	3		12	1	1
14	15	0		14	0	0		14	20	0		13	4	1		13	10	1
15	12	0		15	2	0		15	10	0		14	2	0		14	3	0
16	16	0						16	0	0		15	3	0		15	3	2
17	5	0						17	4	0		16	10	2		16	8	7
18	4	0						18	2	0		17	4	0		17	0	0
19	7	0						19	3	0		18	3	0		18	19	0
20	3	0						20	0	0		19	4	0		19	7	0
21	1	0						21	1	0		20	5	0		20	7	0
22	5	0										21	8	0		21	9	0
23	0	0										22	1	0		22	2	0
24	0	0										23	1	0		23	0	0
25	0	0										24	2	0		24	1	0
26	1	0										25	0	0		25	0	0
27	1	0										26	1	0		26	1	0
