# Supplementary material for: Metformin modulates the unfolded protein responses, altering lifespan and health-promoting effects in UPR-activated worms
Source: PLoS One. 2025 Jun 16;20(6):e0326100. doi: 10.1371/journal.pone.0326100 (PMC12169583; doi:10.1371/journal.pone.0326100)
Supplement: S1 File — (ZIP) [file pone.0326100.s002.zip › Raw data of each experiment/Raw data Figure 1- lifespan data.xlsx]

## Sheet: Fig 1A
on OP50
% N2 0 mM				%N2 25 mM					% N2 50 mM
#Day	Dead	Censored		#Day	Dead	Censored			#Day	Dead	Censored
0	0	0		0	0	0			0	0	0
1	0	0		1	0	0			1	0	0
2	0	0		2	0	0			2	0	0
3	0	0		3	0	0			3	0	0
4	0	0		4	0	0			4	0	0
5	0	0		5	0	0			5	0	0
6	0	0		6	0	0			6	0	0
7	0	0		7	0	0			7	0	0
8	0	0		8	0	0			8	0	0
9	0	0		9	0	0			9	0	0
10	1	0		10	0	0			10	1	0
11	n/a	n/a		11	0	0			11	n/a	n/a
12	48	0		12	40	0			12	20	32
13	0	0		13	n/a	n/a			13	n/a	n/a
14	26	0		14	22	0			14	25	5
15	15	0		15	14	0			15	12	0
16	n/a	n/a		16	0	0			16	n/a	n/a
17	37	0		17	22	0			17	22	0
18	16	0		18	3	0			18	9	0
19	3	0		19	4	0			19	6	0
20	4	0		20	4	0			20	7	0
21	3	0		21	3	0			21	3	0
				22	2	0			22	12	0
				23	1	0			23	2	0

## Sheet: Fig 1B
%N2 on EV				% tomm-22				% cco-1				% mdt-15				% tmem131
#days	dead	censored		#day	dead	censored		#days	dead	censored		#day	dead	censored		#days	dead	censored
0	0	0		0	0	0		0	0	0		0	0	0		0	0	0
1	0	0		1	0	0		1	0	0		1	0	0		1	0	0
2	0	0		2	0	0		2	0	0		2	0	0		2	0	0
3	0	1		3	0	0		3	0	0		3	0	0		3	0	0
4	0	3		4	0	0		4	0	0		4	0	0		4	0	0
5	0	0		5	0	0		5	0	0		5	0	0		5	2	7
6	2	1		6	0	0		6	0	1		6	12	0		6	8	20
7	0	5		7	0	0		7	0	0		7	0	0		7	5	21
8	0	9		8	0	0		8	1	12		8	110	0		8	1	0
9	0	2		9	54	0		9	0	0		9	5	0		9	5	5
10	0	0		10	0	0		10	1	0		10	0	0		10	13	1
11	20	14		11	64	28		11	0	1		11	0	0		11	4	2
12	10	0		12	16	0		12	1	3		12	1	0		12	16	0
13	13	0		13	9	0		13	0	2						13	7	1
14	15	0		14	0	0		14	0	0						14	3	0
15	12	0		15	2	0		15	0	4						15	8	0
16	16	0						16	0	0						16	6	0
17	5	0						17	0	4						17	2	0
18	4	0						18	0	1						18	3	0
19	7	0						19	3	2						19	2	0
20	3	0						20	9	0						20	1	0
21	1	0						21	0	0						21	1	0
22	5	0						22	6	2						22	3	0
23	0	0						23	1	0						23	1	0
24	0	0						24	6	0						24	1	0
25	0	0						25	11	0						25	0	0
26	1	0						26	8	0						26	0	0
27	1	0						27	10	0						27	1	0
								28	3	0
								29	5	0
								30	2	0
								31	1	0

## Sheet: Fig 1C
%N2 on EV				% tomm-22 0 mM				% tomm-22	50 mM
#days	dead	censored		#day	dead	censored		#day	dead	censored
0	0	0		0	0	0		0	0	0
1	0	0		1	0	0		1	0	0
2	0	0		2	0	0		2	0	0
3	0	1		3	0	0		3	0	0
4	0	3		4	0	0		4	0	0
5	0	0		5	0	0		5	0	0
6	2	1		6	0	0		6	0	0
7	0	5		7	0	0		7	0	0
8	0	9		8	0	0		8	0	0
9	0	2		9	54	0		9	39	0
10	0	0		10	n/a	n/a		10	n/a	n/a
11	20	14		11	64	28		11	31	9
12	10	0		12	16	0		12	19	0
13	13	0		13	9	0		13	27	0
14	15	0		14	n/a	n/a		14	20	0
15	12	0		15	2	0		15	10	0
16	16	0						16	n/a	n/a
17	5	0						17	4	0
18	4	0						18	2	0
19	7	0						19	3	0
20	3	0						20	n/a	n/a
21	1	0						21	1	0
22	5	0
23	0	0
24	0	0
25	0	0
26	1	0
27	1	0

## Sheet: Fig 1D
%N2 on EV				% cco-1 0 mM				% cco-1 50 mM
#days	dead	censored		#days	dead	censored		#days	dead	censored
0	0	0		0	0	0		0	0	0
1	0	0		1	0	0		1	0	0
2	0	0		2	0	0		2	0	0
3	0	1		3	0	0		3	0	0
4	0	3		4	0	0		4	0	0
5	0	0		5	0	0		5	0	0
6	2	1		6	0	1		6	0	0
7	0	5		7	0	0		7	0	3
8	0	9		8	1	12		8	1	13
9	0	2		9	0	0		9	0	0
10	0	0		10	1	0		10	0	0
11	20	14		11	0	1		11	0	0
12	10	0		12	1	3		12	0	1
13	13	0		13	0	2		13	0	0
14	15	0		14	0	0		14	0	0
15	12	0		15	0	4		15	0	0
16	16	0		16	0	0		16	0	0
17	5	0		17	0	4		17	0	7
18	4	0		18	0	1		18	0	0
19	7	0		19	3	2		19	0	7
20	3	0		20	9	0		20	0	0
21	1	0		21	0	0		21	0	0
22	5	0		22	6	2		22	0	4
23	0	0		23	1	0		23	1	0
24	0	0		24	6	0		24	1	3
25	0	0		25	11	0		25	0	0
26	1	0		26	8	0		26	4	2
27	1	0		27	10	0		27	6	0
				28	3	0		28	3	0
				29	5	0		29	3	0
				30	2	0		30	20	0
				31	1	0		31	5	0
								32	0	0
								33	7	0
								34	5	0
								35	4	0

## Sheet: Fig 1E
%N2 on EV				%mdt-15 0 mM				%mdt-15 50 mM
#days	dead	censored		#days	Dead	Censored		#days	Dead	Censored
0	0	0		0	0	0		0	0	0
1	0	0		1	0	0		1	0	0
2	0	0		2	0	0		2	0	0
3	0	1		3	0	0		3	0	0
4	0	3		4	0	0		4	0	0
5	0	0		5	0	0		5	0	0
6	2	1		6	12	0		6	67	0
7	0	5		7	n/a	n/a		7	n/a	n/a
8	0	9		8	110	0		8	47	0
9	0	2		9	5	0		9	9	0
10	0	0		10	0	0
11	20	14		11	n/a	n/a
12	10	0		12	1	0
13	13	0
14	15	0
15	12	0
16	16	0
17	5	0
18	4	0
19	7	0
20	3	0
21	1	0
22	5	0
23	0	0
24	0	0
25	0	0
26	1	0
27	1	0

## Sheet: Fig 1F
%N2 on EV				% tmem131 0 mM				% tmem131 50mM MFM [150]
#days	dead	censored		#days	dead	censored		#days	dead	censored
0	0	0		0	0	0		0	0	0
1	0	0		1	0	0		1	0	0
2	0	0		2	0	0		2	0	0
3	0	1		3	0	0		3	0	0
4	0	3		4	0	0		4	0	0
5	0	0		5	2	7		5	0	8
6	2	1		6	8	20		6	0	8
7	0	5		7	5	21		7	1	2
8	0	9		8	1	0		8	0	7
9	0	2		9	5	5		9	3	0
10	0	0		10	13	1		10	1	2
11	20	14		11	4	2		11	11	0
12	10	0		12	16	0		12	9	9
13	13	0		13	7	1		13	8	0
14	15	0		14	3	0		14	9	0
15	12	0		15	8	0		15	3	0
16	16	0		16	6	0		16	4	4
17	5	0		17	2	0		17	9	0
18	4	0		18	3	0		18	2	1
19	7	0		19	2	0		19	7	0
20	3	0		20	1	0		20	8	0
21	1	0		21	1	0		21	2	0
22	5	0		22	3	0		22	3	0
23	0	0		23	1	0		23	9	0
24	0	0		24	1	0		24	6	0
25	0	0		25	0	0		25	1	0
26	1	0		26	0	0		26	4	0
27	1	0		27	1	0		27	3	0
								28	2	0
								29	1	0
								30	1	0
								31	2	0
