# Supplementary material for: Metformin modulates the unfolded protein responses, altering lifespan and health-promoting effects in UPR-activated worms
Source: PLoS One. 2025 Jun 16;20(6):e0326100. doi: 10.1371/journal.pone.0326100 (PMC12169583; doi:10.1371/journal.pone.0326100)
Supplement: S1 File — (ZIP) [file pone.0326100.s002.zip › Raw data of each experiment/Raw data Figure 3- Thermotolerance assay.xlsx]

## Sheet: Fig 3- Thermotolerance assay
	42°C(Day 3)																									Day 3	%EV	dead	% tomm-22	dead	% mdt-15	dead
Time	EV	EV	EV	Dead Total	EV 50mM	EV 50mM	EV 50mM	Dead Total	tomm-22	tomm-22	tomm-22	Dead Total	tomm-22 50 mM	tomm-22 50 mM	tomm-22 50 mM	Dead Total	mdt-15	mdt-15	mdt-15	Dead Total	mdt-15 50mM	mdt-15 50mM	mdt-15 50mM	Dead Total			60	0	60		60	0
60	0	0	0	0	0	0	0	0	0	0	0	0	0	0	0	0	0	0	0	0	0	0	0	0			120	0	120		120	0
120	0	0	0	0	0	0	0	0	0	0	0	0	0	0	0	0	0	0	0	0	0	0	0	0			180	0	180		180	0
180	0	0	0	0	0	0	0	0	0	0	0	0	0	0	0	0	0	0	0	0	0	0	0	0			240	0	240		240	0
240	0	0	0	0	0	0	0	0	0	0	0	0	0	0	0	0	0	0	0	0	0	0	0	0			300	0	300		300	0
300	0	0	0	0	0	0	0	0	0	2	0	2	0	0	0	0	0	0	0	0	0	0	0	0			360	1	360		360	0
360	0	0	1	1	0	0	1	1	0	2	0	2	0	0	0	0	0	0	0	0	0	0	0	0			420	3	420		420	0
420	1	1	2	4	0	0	1	1	1	4	2	7	1	0	0	1	0	0	0	0	1	0	0	1			480	4	480		480	3
480	2	4	2	8	0	0	1	1	2	4	6	12	6	6	4	16	1	0	2	3	2	0	0	2			540	5	540		540	4
540	5	5	3	13	0	1	1	2	4	8	7	19	9	8	7	24	3	1	3	7	6	4	5	15			600	6	600		600	6
600	6	7	6	19	6	3	6	15	8	9	8	25	9	9	10	28	6	3	4	13	8	4	4	16			660	11	660		660	17
660	10	10	10	30	10	10	10	30	10	10	10	30	10	10	10	30	10	10	10	30	10	10	10	30
																											%EV 50mM		% tomm-22 50mM		% mdt-15 50mM
																											60	0	60		60	0
	42°C (Day 6)																										120	0	120		120	0
Time	EV	EV	EV	Dead Total	EV 50mM	EV 50mM	EV 50mM	Dead Total	tomm-22	tomm-22	tomm-22	Dead Total	tomm-22 50 mM	tomm-22 50 mM	tomm-22 50 mM	Dead Total	mdt-15	mdt-15	mdt-15	Dead Total	mdt-15 50mM	mdt-15 50mM	mdt-15 50mM	Dead Total			180	0	180		180	0
60	0	0	0	0	0	0	0	0	0	0	0	0	0	0	0	0	0	0	0	0	0	0	0	0			240	0	240		240	0
120	0	0	0	0	0	0	0	0	0	0	0	0	0	0	0	0	0	0	0	0	0	0	0	0			300	0	300		300	0
180	0	0	0	0	0	0	0	0	0	0	0	0	0	0	0	0	0	0	0	0	0	0	0	0			360	1	360		360	0
240	0	0	0	0	0	0	0	0	0	0	0	0	0	0	0	0	0	0	0	0	0	0	0	0			420	0	420		420	1
300	0	0	1	1	0	0	0	0	2	1	1	4	2	0	1	3	0	0	0	0	0	0	0	0			480	0	480		480	1
360	0	0	1	1	0	0	2	2	4	1	4	9	4	2	4	10	0	1	0	1	1	0	1	2			540	1	540		540	13
420	2	3	3	8	2	2	4	8	6	5	8	19	7	6	6	19	0	1	0	1	1	3	3	7			600	13	600		600	1
480	6	7	6	19	4	4	4	12	10	10	10	30	10	10	10	30	3	5	3	11	4	5	6	15			660	15	660		660	14
540	10	10	9	29	6	8	7	21									9	9	7	25	7	8	8	23
600	10	10	10	30	9	8	7	24									10	10	10	30	10	10	10	30		Day 6	%EV		% tomm-22		% mdt-15
660					10	10	10	30																			60	0	60	0	60	0
																											120	0	120	0	120	0
																											180	0	180	0	180	0
	42°C (Day 9)																										240	0	240	0	240	0
Time	EV	EV	EV	Dead Total	EV 50mM	EV 50mM	EV 50mM	Dead Total	tomm-22	tomm-22	tomm-22	Dead Total	tomm-22 50 mM	tomm-22 50 mM	tomm-22 50 mM	Dead Total	mdt-15	mdt-15	mdt-15	Dead Total	mdt-15 50mM	mdt-15 50mM	mdt-15 50mM	Dead Total			300	1	300	4	300	0
60	0	0	0	0	0	0	0	0	0	0	0	0	0	0	0	0	0	0	0	0	0	0	0	0			360	0	360	5	360	1
120	0	0	0	0	0	0	0	0	0	0	0	0	0	0	0	0	0	0	0	0	0	0	0	0			420	7	420	10	420	0
180	1	1	1	3	1	0	1	2	2	2	1	5	1	0	0	1	0	0	0	0	0	0	0	0			480	11	480	11	480	10
240	1	1	1	3	1	2	2	5	2	3	3	8	1	0	0	1	0	0	0	0	0	0	0	0			540	10			540	14
300	3	3	2	8	5	4	4	13	2	3	3	8	1	2	1	4	0	0	0	0	0	1	1	2			600	1			600	5
360	7	6	5	18	6	5	5	16	5	4	4	13	4	4	5	13	3	2	2	7	5	5	4	14
420	10	10	10	30	10	10	10	30	10	10	10	30	10	10	10	30	9	5	6	20	9	7	6	22			%EV 50mM		% tomm-22 50mM		% mdt-15 50mM
480																	10	8	10	28	10	9	10	29			60	0	60	0	60	0
540																	10	10	10	30	10	10	10	30			120	0	120	0	120	0
600																											180	0	180	0	180	0
660																											240	0	240	0	240	0
																											300	0	300	3	300	0
																											360	2	360	7	360	2
	42°C (Day 12)																										420	6	420	9	420	5
Time	EV	EV	EV	Dead Total	EV 50mM	OP50 50mM	OP50 50mM	Dead Total	tomm-22	tomm-22	tomm-22	Dead Total	tomm-22 50 mM	tomm-22 50 mM	tomm-22 50 mM	Dead Total	mdt-15	mdt-15	mdt-15	Dead Total	mdt-15 50mM	mdt-15 50mM	mdt-15 50mM	Dead Total			480	4	480	11	480	8
60	0	0	0	0	0	0	0	0	0	0	0	0	0	0	0	0	0	0	0	0	0	0	0	0			540	9			540	8
120	0	0	0	0	0	0	0	0	0	0	0	0	0	0	0	0	0	0	0	0	0	0	0	0			600	3			600	7
180	0	0	0	0	0	0	0	0	0	0	0	0	0	0	0	0	0	0	0	0	0	0	0	0			660	6
240	1	1	2	4	3	2	2	7	3	4	3	10	2	3	3	8	0	0	0	0	0	0	0	0
300	2	2	2	6	3	2	2	7	6	8	4	18	6	5	7	18	0	0	0	0	0	0	0	0		Day 9	%EV		% tomm-22		% mdt-15
360	8	9	8	25	10	10	9	29	10	10	10	30	10	10	10	30	0	0	0	0	0	0	0	0			60	0	60	0	60	0
420	10	10	10	30	10	10	10	30									0	0	0	0	0	0	0	0			120	0	120	0	120	0
																				0				0			180	3	180	5	180	0
																				0				0			240	0	240	3	240	0
																				0				0			300	5	300	0	300	0
																				0				0			360	10	360	5	360	7
																											420	12	420	17	420	13
																															480	8
																											%EV 50mM		% tomm-22 50mM		540	2
																											60	0	60	0
																											120	0	120	0	% mdt-15 50mM
																											180	2	180	1	60	0
																											240	3	240	0	120	0
																											300	8	300	3	180	0
																											360	3	360	9	240	0
																											420	14	420	17	300	2
																															360	12
																															420	8
																															480	7
																															540	1
																										Day 12
																											%EV		% tomm-22
																											60	0	60	0
																											120	0	120	0
																											180	0	180	0
																											240	4	240	10
																											300	2	300	8
																											360	19	360	12
																											420	5
																													% tomm-22 50mM
																											%EV 50mM		60	0
																											60	0	120	0
																											120	0	180	0
																											180	0	240	8
																											240	7	300	10
																											300	0	360	12
																											360	22
																											420	1
