# Supplementary material for: Metformin modulates the unfolded protein responses, altering lifespan and health-promoting effects in UPR-activated worms
Source: PLoS One. 2025 Jun 16;20(6):e0326100. doi: 10.1371/journal.pone.0326100 (PMC12169583; doi:10.1371/journal.pone.0326100)
Supplement: S1 File — (ZIP) [file pone.0326100.s002.zip › Raw data of each experiment/Raw data Figure 5- Healthspan assay.xlsx]

## Sheet: Fig 5 A-D Trashing assay
BBPM	ev	ev+mfm			ev	ev+mfm			ev	ev+mfm					BBPM	tomm-22	tomm-22+mfm			tomm-22	tomm-22+mfm			tomm-22	tomm-22+mfm					BBPM	mdt-15	mdt-15+mfm			mdt-15	mdt-15+mfm			mdt-15	mdt-15+mfm
D3	111	108.6			121.86	113.7			113.4	118.98					D3	96.9	98.16			106.02	109.38			94.2	105.6					D3	98.82	100.08			94.2	97.38			95.28	91.26
	115.2	110.4			123.06	114.3			118	119.52						99.66	100.44			110.76	113.7			114.6	107.4						100.56	102.84			98.64	98.82			95.28	93.12						Body bending assay
	117.6	113.4			123.18	114.48			125.4	121.68						101.04	101.34			114.3	115.26			115.2	116.4						102.84	104.7			101.28	100.08			96	94.02
	120	120.6			123.42	114.54			126.8	122.1						101.4	101.46			116.1	117.42			123.6	124.2						106.44	107.22			106.56	100.56			96	94.26							EV
	120.6	124.2			124.38	115.56			127	122.82						101.64	102.84			117.48	117.54			128.4	128.4						107.52	108			106.68	102.84			97.32	94.68							0 mM
	121.2	125.4			124.5	115.74			127	124.74						102.84	105.9			118.56	120			129	130.2						109.08	109.08			107.16	102.84			97.38	95.28							D3	D6	D9
	122.4	127.2			125.04	116.94			127.2	126						106.02	107.7			122.16	123.06			103.8	103.8						111.42	111.42			108.66	104.7			98.82	95.28					BBPM	average	123.553	66.806	63.8033
	124.2	127.2			126.3	118.32			128.6	126.72						108.36	109.02			124.8	126.24			101.1	101.1						111.48	112.02			109.26	106.44			100.08	96						SD	2.06378	1.52661	3.10019
	127.2	127.2			126.9	118.56			130	127.92						109.08	109.68			126.3	126.66			101.7	107.1						112.02	115.74			111.42	107.52			100.56	97.38						SEM	1.19152	0.881391	1.7899
	127.2	132			126.96	120			131	129.06		ev	ev+mfm			109.92	110.4			127.74	127.98			101.1	107.7		ev	ev+mfm			116.1	117.54			114	109.08			102.84	98.82		ev	ev+mfm
avr	120.66	121.62			124.56	116.214			125.44	123.954		123.553	120.596		avr	103.686	104.694			118.422	119.724			111.27	113.19		111.126	112.536		avr	107.628	108.864			105.786	103.026			97.956	95.01		103.79	102.3
SD	5.10255	8.06994			1.7408	2.14074			5.4957	3.47292		2.06378	3.11081		SD	4.40504	4.37872			6.98685	6.17545			12.6138	10.775		4.19748	3.29891		SD	5.52042	5.51088			6.04089	3.88303			2.55174	2.1225		1.88229	1.69462
sem	1.61357	2.55194			0.550491	0.676961			1.73789	1.09823		1.19152	1.79603		sem	1.393	1.38467			2.20944	1.95285			3.98885	3.40736		2.42342	1.90463		sem	1.74571	1.74269			1.9103	1.22792			0.80693	0.671193		1.08674	0.97839
D6	61.44	76.26			60.6	60			57.6	56.76					D6	96.78	106.14			97.02	111.6			92.1	98.82					D6	74.46	81.72			80.22	78.36			80.22	73.14
	61.74	78.54			61.74	62.94			61.8	59.1						97.86	107.22			97.98	111.66			93.9	102.54						80.52	81.78			85.44	81.78			80.22	73.23
	62.04	79.98			61.74	67.14			63	61.26						98.52	108.3			102.12	113.82			94.2	103.38						80.52	82.98			85.8	82.98			83.76	76.8							tomm-22
	64.38	81.48			64.2	70.2			66.6	72						100.38	108.42			104.7	117.12			96.12	105.24						80.76	84.42			94.8	84.42			85.8	83.16							0 mM
	66.6	82.2			64.5	70.5			68.4	72						100.92	109.44			106.8	120			96.54	109.44						82.92	88.8			97	84.42			88.86	90.18							D3	D6	D9
	67.68	82.98			64.92	70.56			70.8	79.5						101.64	111.36			107.52	120			97.86	113.58						85.56	89.22			97.68	89			94.8	92.7					BBPM	average	111.126	102.044	93.7507
	67.68	83.1			65.64	72.48			73.8	79.56						102.12	112.98			107.88	121.98			100.92	115.32						87.9	92.82			101.4	89.22			95.22	98.7						SD	4.19748	1.79702	3.24475
	68.28	83.4			69.72	76.998			75	82.56						102.18	113.04			111.3	122.52			102.36	115.56						87.9	93.24			111.6	101.4			97.68	100.68						SEM	2.42342	1.03751	1.87336
	68.58	84.9			70.14	77.76			75	87.42						102.18	116.46			112.02	122.7			104.7	17.96						89.16	104.46			112.68	106.2			105.36	120
	70.56	85.98			75	78.06			75	94.92		ev	ev+mfm			106.68	119.22			113.82	123			112.2	118.56		ev	ev+mfm			92.76	106.2			119.48	112.32			111.6	131.88		ev	ev+mfm
avr	65.898	81.882			65.82	70.6638			68.7	74.508		66.806	75.6846		avr	100.926	111.258			106.116	118.44			99.09	100.04		102.044	109.913		avr	84.246	90.564			98.61	91.01			92.352	94.047		91.736	91.8737
SD	3.26252	2.93545			4.52027	6.09667			6.30079	12.6453		1.52661	4.95243		SD	2.80606	4.206			5.71099	4.58048			6.09126	29.5749		1.79702	14.5399		SD	5.4007	8.85308			12.9261	11.5306			10.5705	19.6462		3.8494	5.62023
sem	1.0317	0.928269			1.42943	1.92794			1.99249	3.9988		0.881391	2.85929		sem	0.887353	1.33005			1.80597	1.44848			1.92622	9.35242		1.03751	8.39459		sem	1.70785	2.79959			4.08759	3.64631			3.34268	6.21266		2.22245	3.24484
D9	57.3	30.6			57.6	33.3			49.92	37.74					D9	79.56	91.08			72.18	79.98			83.28	70.92					D9	38.16	58.08			55.23	54.54			50.64	55.54
	57.48	32.34			60.48	33.3			52.14	39						81.34	95.64			74.94	88.74			88.98	73.26						50.34	66.36			58.7	58.08			55.38	58.08							mdt-15
	59.82	33.3			61.32	36			53.3	40.68						82.38	100.38			79.98	91.14			90.72	75.78						50.64	66.36			65.08	62.16			55.38	73							0 mM
	60.24	35.52			63.3	36			56.28	40.8						83.94	101.76			86.7	91.62			92.94	79.8						55.38	73.02			66.36	64.08			57.6	78.58							D3	D6	D9
	60.78	36			65.88	37.2			60.5	42						91.62	102.6			99.48	92.34			93.72	89.22						57.6	73.02			67.25	67.14			63	79.98					BBPM	average	103.79	91.736	69.2467
	63	40.5			68.7	40			61.1	42						96.3	105.72			99.84	92.58			95.88	95.46						65.58	79.5			72	73.02			65.58	80.57						SD	1.88229	3.8494	4.50647
	64.86	48.96			69.24	48			65.2	43.08						98.22	106.14			100.8	98.9			96.6	99.66						73.08	91.56			73.2	79.5			73.08	83.2						SEM	1.08674	2.22245	2.60181
	65.46	54			69.24	54			73.2	43.08						99.42	107.22			102.72	97.5			100.56	101.1						74.76	91.56			88.45	91.56			74.76	85.36
	67.5	58.38			69.84	54.6			76.9	43.74						100.56	108.3			106.08	98.04			103.08	108.18						97.92	107.7			92.35	107.7			87.92	98.72
	75.06	58.38			70.56	57.6			77.9	48.87		ev	ev+mfm			111.22	108.42			111	106.74			108.48	109.92		ev	ev+mfm			106.62	109.86			97.2	109.68			88.16	102.6		ev	ev+mfm
avr	63.15	42.798			65.616	43			62.644	42.099		63.8033	42.6323		avr	92.456	102.726			93.372	93.758			95.424	90.33		93.7507	95.6047		avr	67.008	81.702			73.582	76.746			67.15	79.563		69.2467	79.337
SD	5.38102	11.0649			4.62586	9.55999			10.3332	3.03295		3.10019	4.26964		SD	10.429	5.74069			13.7705	7.127			7.28199	14.62		3.24475	4.77683		SD	21.6675	17.7873			14.3626	19.9742			13.443	15.0125		4.50647	2.48662
sem	1.70163	3.49903			1.46282	3.02313			3.26763	0.959104		1.7899	2.46508		sem	3.29794	1.81537			4.35462	2.25376			2.30277	4.62325		1.87336	2.75791		sem	6.85187	5.62483			4.54185	6.31638			4.25105	4.74737		2.60181	1.43565
D12	48.54	30.1			40.2	26.64			35.88	22.8					D12	92.58	93.48			74.82	84.6			75.06	70.56
	49.8	30.33			43.54	27.72			41.82	23.7						93.84	94.32			85.5	94.44			77.94	71.16
	53.34	31.6			44.4	28.26			42	23.8						96.78	102.06			86.4	95.56			78.72	79.32
	63.66	32.78			51.83	30			43.8	26.38						97.08	102.84			98.64	96.72			81	83.1
	64.74	33.48			52.32	31.32			46.56	28.7						100.26	104.34			109.86	98.58			84.36	84.36
	49.8	33.63			52.74	31.47			49.92	30.87						120	106.86			110.76	98.58			91.38	85.26
	48	34.65			52.89	32.94			50.16	32.08						120	107.82			111.12	102.42			92.7	91.44
	47.5	37.56			53.52	33.24			51.06	33.8						120.76	110.76			112.8	107.46			98.82	116.28
	50.3	38.35			57	34.08			52.8	36.8						127.26	112.92			114.12	112.26			99.6	116.52
	58.89	38.58			57.4	36.24			40.5	38		ev	ev+mfm			132.24	114.42			133.12	113.64			103.86	125.16		ev	ev+mfm
avr	53.457	34.106			50.584	31.191			45.45	29.693		49.8303	31.6633		avr	110.08	104.982			103.714	100.426			88.344	92.316		100.713	99.2413
SD	6.55823	3.1485			5.83536	3.05431			5.50536	5.51347		0.538516	1.3934		SD	15.3094	7.12247			17.2883	8.81053			10.2876	19.7974		3.60885	6.8825
sem	2.0739	0.995642			1.8453	0.965858			1.74095	1.74351		0.310912	0.804482		sem	4.84126	2.25232			5.46703	2.78613			3.25323	6.26047		2.08357	3.97361
[truncated: 5 more columns]

## Sheet: Fig 5 E-H Crawling velocity
velocity（mm/s）	ev	ev+mfm		ev	ev+mfm		ev	ev+mfm		velocity(mm/s)	tomm-22	tomm-22+mfm		tomm-22	tomm-22+mfm		tomm-22	tomm-22+mfm		velocity（mm/s）	mdt-15	mdt-15+mfm		mdt-15	mdt-15+mfm		mdt-15	mdt-15+mfm
D3	0.503	0.532		0.604	0.639		0.684	0.718		D3	0.451	0.479		0.44	0.453		0.454	0.466		D3	0.473	0.498		0.37	0.456		0.43	0.367
	0.548	0.553		0.645	0.649		0.844	0.672			0.503	0.53		0.555	0.47		0.496	0.485			0.514	0.522		0.467	0.487		0.485	0.433
	0.575	0.581		0.662	0.698		0.853	0.661			0.569	0.574		0.596	0.51		0.586	0.511			0.561	0.602		0.556	0.489		0.578	0.55
	0.588	0.591		0.708	0.712		0.88	0.643			0.626	0.626		0.673	0.61		0.593	0.58			0.648	0.669		0.623	0.516		0.639	0.584
	0.6324	0.652		0.717	0.721		0.926	0.621			0.645	0.663		0.726	0.688		0.611	0.657			0.695	0.726		0.683	0.632		0.676	0.65
	0.652	0.652		0.747	0.747		0.669	0.604			0.726	0.738		0.746	0.704		0.636	0.669			0.74	0.744		0.757	0.718		0.719	0.675
	0.6549	0.659		0.747	0.758		0.665	0.51			0.738	0.833		0.75	0.722		0.729	0.675			0.765	0.771		0.765	0.795		0.733	0.761
	0.744	0.902		0.759	0.762		0.597	0.599			0.826	0.844		0.801	0.729		0.857	0.692			0.783	0.79		0.814	0.833		0.769	0.884
	0.933	0.933		0.771	0.771		0.589	0.601			0.833	0.889		0.814	0.828		0.862	0.718			0.799	0.803		0.834	0.877		0.802	0.897
	0.958	0.958		0.777	0.828		0.583	0.589			0.988	0.895		0.947	0.848		0.865	0.78			0.807	0.808		0.926	0.891		0.943	0.967
mean	0.67883	0.7013		0.7137	0.7285		0.729	0.6218			0.6905	0.7071		0.7048	0.6562		0.6689	0.6233			0.6785	0.6933		0.6795	0.6694		0.6774	0.6694
sd	0.155384	0.164588		0.0587179	0.0573784		0.132611	0.0563773			0.164721	0.154046		0.145081	0.140909		0.15198	0.106717			0.123611	0.115773		0.174942	0.174289		0.152338	0.200984
sem	0.0491367
D6	0.221	0.155		0.296	0.246		0.314	0.125		D6	0.51	0.573		0.375	0.559		0.339	0.436		D6	0.183	0.145		0.132	0.131		0.195	0.139
	0.29	0.165		0.304	0.257		0.326	0.133			0.537	0.627		0.446	0.574		0.512	0.52			0.241	0.146		0.14	0.14		0.244	0.162
	0.303	0.178		0.343	0.258		0.436	0.138			0.547	0.635		0.498	0.579		0.61	0.548			0.251	0.231		0.205	0.233		0.292	0.244
	0.306	0.183		0.348	0.327		0.453	0.143			0.629	0.657		0.585	0.606		0.657	0.552			0.31	0.247		0.213	0.268		0.322	0.251
	0.322	0.188		0.371	0.329		0.454	0.147			0.643	0.657		0.586	0.616		0.673	0.572			0.343	0.351		0.349	0.283		0.362	0.352
	0.337	0.19		0.379	0.336		0.466	0.173			0.649	0.662		0.637	0.631		0.697	0.574			0.371	0.386		0.379	0.328		0.411	0.453
	0.393	0.219		0.382	0.347		0.467	0.184			0.652	0.704		0.687	0.655		0.704	0.579			0.416	0.475		0.391	0.429		0.436	0.479
	0.396	0.259		0.396	0.368		0.468	0.213			0.664	0.706		0.688	0.679		0.73	0.62			0.46	0.49		0.444	0.503		0.462	0.494
	0.425	0.26		0.4	0.37		0.469	0.218			0.664	0.708		0.693	0.686		0.73	0.622			0.463	0.53		0.452	0.518		0.491	0.52
	0.477	0.301		0.401	0.392		0.473	0.32			0.664	0.739		0.696	0.703		0.75	0.66			0.51	0.536		0.49	0.592		0.516	0.537
	0.347	0.2098		0.362	0.323		0.4326	0.1794			0.6159	0.6668		0.5891	0.6668		0.6402	0.5683			0.3548	0.3537		0.3195	0.3425		0.3731	0.3631
	0.0752536	0.0482466		0.0382506	0.0519637		0.0603917	0.0593019			0.0600305	0.0488076		0.114758	0.0505828		0.126889	0.0620395			0.108656	0.153403		0.134775	0.161012		0.108174	0.153132
D9	0.157	0.126		0.096	0.225		0.119	0.334		D9	0.331	0.335		0.242	0.389		0.145	0.272		D9	0.21	0.11		0.192	0.128		0.103	0.128
	0.196	0.412		0.119	0.279		0.126	0.338			0.472	0.395		0.334	0.396		0.217	0.336			0.271	0.112		0.251	0.17		0.193	0.143
	0.239	0.126		0.126	0.282		0.126	0.341			0.479	0.397		0.359	0.414		0.287	0.425			0.279	0.176		0.257	0.205		0.21	0.156
	0.267	0.134		0.126	0.336		0.157	0.408			0.541	0.416		0.409	0.437		0.31	0.438			0.338	0.18		0.267	0.261		0.224	0.196
	0.286	0.185		0.157	0.343		0.175	0.134			0.547	0.452		0.424	0.549		0.405	0.521			0.39	0.238		0.34	0.289		0.267	0.223
	0.289	0.278		0.239	0.351		0.194	0.402			0.56	0.55		0.447	0.654		0.41	0.584			0.407	0.337		0.349	0.291		0.311	0.225
	0.297	0.335		0.297	0.364		0.196	0.277			0.561	0.552		0.45	0.717		0.413	0.632			0.424	0.392		0.381	0.302		0.42	0.257
	0.345	0.338		0.412	0.364		0.219	0.185			0.623	0.717		0.459	0.754		0.514	0.637			0.453	0.455		0.386	0.311		0.435	0.306
	0.419	0.34		0.375	0.371		0.239	0.343			0.691	0.747		0.637	0.764		0.693	0.705			0.465	0.497		0.469	0.325		0.461	0.431
	0.472	0.341		0.2478	0.392		0.412	0.339			0.718	0.764		0.728	0.807		0.795	0.766			0.578	0.614		0.523	0.476		0.561	0.459
	0.2967	0.2615		0.21948	0.3307		0.1963	0.3101			0.5523	0.5325		0.4489	0.5881		0.4189	0.5316			0.3815	0.3111		0.3415	0.2758		0.3185	0.2524
	0.0954883	0.108263		0.113121	0.052077		0.0861059	0.0881973			0.111942	0.160088		0.141299	0.169494		0.203026	0.161532			0.109162	0.174832		0.103295	0.0960912		0.144756	0.114992
D12	0.104	0.109		0.105	0.118		0.089	0.106		D12	0.267	0.28		0.165	0.289		0.209	0.125
	0.133	0.123		0.108	0.128		0.141	0.141			0.295	0.289		0.209	0.318		0.284	0.293
	0.141	0.167		0.124	0.21		0.158	0.149			0.324	0.354		0.212	0.323		0.299	0.305
	0.147	0.187		0.148	0.221		0.179	0.186			0.33	0.393		0.325	0.382		0.348	0.335
	0.149	0.194		0.17	0.233		0.186	0.193			0.358	0.394		0.335	0.405		0.369	0.353
	0.171	0.244		0.217	0.252		0.192	0.211			0.369	0.404		0.338	0.426		0.369	0.358
	0.182	0.278		0.229	0.306		0.193	0.215			0.416	0.559		0.391	0.506		0.498	0.366
	0.191	0.325		0.245	0.306		0.212	0.253			0.42	0.567		0.412	0.515		0.522	0.454
	0.221	0.44		0.285	0.347		0.247	0.287			0.472	0.577		0.465	0.519		0.523	0.619
	0.264	0.456		0.286	0.423		0.271	0.369			0.483	0.593		0.487	0.523		0.526	0.623
	0.1703	0.2523		0.1917	0.2544		0.1868	0.211			0.3734	0.441		0.3339	0.4206		0.3947	0.3831
	0.0466168	0.122444		0.0698857	0.0945506		0.0516049	0.0769112			0.0728533	0.121964		0.110086	0.0915948		0.115459	0.15026
	N2					N2 + MFM						tomm-22					tomm-22 + mfm						mdt-15					mdt-15 + mfm
	D3	D6	D9	D12		D3	D6	D9	D12			D3	D6	D9	D12		D3	D6	D9	D12			D3	D6	D9	D12		D3	D6	D9	D12
	0.67883	0.347	0.2967	0.1703		0.7013	0.2098	0.2615	0.2523			0.6905	0.6159	0.5523	0.3734		0.7071	0.6668	0.5325	0.441			0.6785	0.3548	0.3815			0.6933	0.3537	0.3111
	0.7137	0.362	0.21948	0.1917		0.7285	0.323	0.3307	0.2544			0.7048	0.5891	0.4489	0.3339		0.6562	0.6668	0.5881	0.4206			0.6795	0.3195	0.3415			0.6694	0.3425	0.2758
	0.729	0.4326	0.1963	0.1868		0.6218	0.1794	0.3101	0.211			0.6689	0.6402	0.4189	0.3947		0.6233	0.5683	0.5316	0.3831			0.6774	0.3731	0.3185			0.6694	0.3631	0.2524
average	0.707177	0.380533	0.237493	0.182933		0.683867	0.2374	0.300767	0.239233		average	0.688067	0.615067	0.473367	0.367333		0.6622	0.633967	0.550733	0.4149		average	0.678467	0.349133	0.347167	#DIV/0!		0.677367	0.3531	0.279767	#DIV/0!
SD	0.0257133	0.0457105	0.0525681	0.0112117		0.0554451	0.075674	0.0355316	0.0244733		SD	0.0180733	0.0255602	0.0699847	0.0308507		0.042221	0.056869	0.0323636	0.0293678		SD	0.0010504	0.0272456	0.03188	#DIV/0!		0.0137987	0.0103131	0.0295504	#DIV/0!
