# Supplementary material for: Metformin modulates the unfolded protein responses, altering lifespan and health-promoting effects in UPR-activated worms
Source: PLoS One. 2025 Jun 16;20(6):e0326100. doi: 10.1371/journal.pone.0326100 (PMC12169583; doi:10.1371/journal.pone.0326100)
Supplement: S1 File — (ZIP) [file pone.0326100.s002.zip › Raw data of each experiment/Raw data Figure 4- Oxidative stress assay.xlsx]

## Sheet: Fig 4- Oxidative stress assay
1.4% TBOOH (Day 3)																										Day 3	%EV	dead	% tomm-22	dead	% mdt-15	dead
Time	EV	EV	EV	Dead Total	EV 50mM	EV 50mM	EV 50mM	Dead Total	tomm-22	tomm-22	tomm-22	Dead Total	tomm-22 50mM	tomm-22 50mM	tomm-22 50mM	Dead Total	mdt-15	mdt-15	mdt-15	Dead Total	mdt-15 50mM	mdt-15 50mM	mdt-15 50mM	Dead Total			120	0	120	0	120	0
120	0	0	0	0	0	0	0	0	0	0	0	0	0	0	0	0	0	0	0	0	0	0	0	0			180	0	180	0	180	0
180	0	0	0	0	0	0	0	0	0	0	0	0	0	0	0	0	0	0	0	0	0	0	0	0			240	0	240	0	240	0
240	0	0	0	0	0	0	0	0	0	0	0	0	0	0	0	0	0	0	0	0	0	0	0	0			300	0	300	0	300	0
300	0	0	0	0	0	0	0	0	0	0	0	0	0	0	0	0	0	0	0	0	0	0	0	0			360	1	360	0	360	0
360	0	0	1	1	1	0	0	1	0	0	0	0	0	0	0	0	0	0	0	0	0	0	0	0			420	2	420	0	420	0
420	0	0	2	2	1	0	0	1	0	0	0	0	1	0	0	1	0	0	0	0	0	0	0	0			480	9	480	0	480	0
480	4	1	4	9	5	3	1	9	0	0	0	0	4	1	2	7	0	0	0	0	0	0	0	0			540	27	540	6	540	16
540	10	7	10	27	10	10	9	29	1	4	1	6	9	8	7	24	0	0	0	0	0	0	0	0			600	30	600	19	600	14
600	10	10	10	30	10	10	10	30	6	8	5	19	10	10	10	30	6	3	7	16	7	2	0	9
660	10	10	10	30	10	10	10	30	10	10	10	30	10	10	10	30	10	10	10	30	10	10	10	30			%EV 50mM	dead	% tomm-22 50mM	dead	% mdt-15 50mM	dead
																											120	0	120	0	120	0
																											180	0	180	0	180	0
1.4% TBOOH (Day 6)																											240	0	240	0	240	0
Time	EV	EV	EV	Dead Total	EV 50mM	EV 50mM	EV 50mM	Dead Total	tomm-22	tomm-22	tomm-22	Dead Total	tomm-22 50mM	tomm-22 50mM	tomm-22 50mM	Dead Total	mdt-15	mdt-15	mdt-15	Dead Total	mdt-15 50mM	mdt-15 50mM	mdt-15 50mM	Dead Total			300	0	300	0	300	0
120	0	0	0	0	0	0	0	0	0	0	0	0	0	0	0	0	0	0	0	0	0	0	0	0			360	1	360	0	360	0
180	0	0	0	0	0	0	0	0	0	0	0	0	0	0	0	0	0	0	0	0	0	0	0	0			420	1	420	1	420	0
240	0	0	0	0	0	0	0	0	0	0	0	0	0	0	0	0	0	0	0	0	0	0	0	0			480	9	480	7	480	0
300	0	0	0	0	0	0	0	0	0	0	0	0	0	0	0	0	0	0	0	0	0	0	0	0			540	29	540	24	540	9
360	0	0	0	0	0	0	0	0	0	0	0	0	0	0	0	0	0	0	0	0	0	0	0	0			600	30	600	30	600	21
420	0	0	0	0	0	0	0	0	1	0	0	1	0	0	1	1	0	0	0	0	0	0	0	0
480	1	1	0	2	0	0	1	1	1	2	0	3	0	0	2	2	0	0	0	0	1	0	0	1		Day 6	%EV	dead	% tomm-22	dead	% mdt-15	dead
540	6	5	4	15	2	0	2	4	2	4	4	10	2	1	2	5	0	0	0	0	3	2	3	8			120	0	120	0	120	0
600	9	9	9	27	5	3	4	12	6	10	9	25	8	7	10	25	4	6	7	17	7	6	7	20			180	0	180	0	180	0
660	10	10	10	30	9	6	7	22	10	10	10	30	9	10	10	29	10	10	10	30	10	10	10	30			240	0	240	0	240	0
720	10	10	10	30	10	10	10	30	10	10	10	0	10	10	10	30											300	0	300	0	300	0
																											360	0	360	1	360	0
																											420	2	420	2	420	0
1.4% TBOOH (Day 9)																											480	13	480	7	480	13
Time	EV	EV	EV	Dead Total	EV 50mM	EV 50mM	EV 50mM	Dead Total	tomm-22	tomm-22	tomm-22	Dead Total	tomm-22 50mM	tomm-22 50mM	tomm-22 50mM	Dead Total	mdt-15	mdt-15	mdt-15	Dead Total	mdt-15 50mM	mdt-15 50mM	mdt-15 50mM	Dead Total			540	12	540	15	540	4
120	0	0	0	0	0	0	0	0	0	0	0	0	0	0	0	0	0	0	0	0	0	0	0	0			600	3	600	5	600	13
180	0	0	0	0	0	0	0	0	0	0	0	0	0	0	0	0	0	0	0	0	0	0	0	0					660	10
240	0	0	0	0	0	0	0	0	0	0	0	0	0	0	0	0	0	0	0	0	0	0	0	0
300	0	0	0	0	0	0	0	0	0	0	0	0	0	0	0	0	0	0	0	0	0	0	0	0			%EV 50mM	dead	% tomm-22 50mM	dead	% mdt-15 50mM	dead
360	0	0	0	0	0	0	0	0	1	0	0	1	0	0	0	0	0	0	0	0	0	0	0	0			120	0	120	0	120	0
420	0	2	0	2	0	1	2	3	1	2	2	5	0	0	2	2	0	0	0	0	0	0	0	0			180	0	180	0	180	0
480	3	5	4	12	2	4	2	8	6	4	5	15	1	1	2	4	0	0	0	0	3	0	0	3			240	0	240	0	240	0
540	8	9	5	22	5	5	6	16	8	6	6	20	3	3	4	10	3	5	5	13	5	4	5	14			300	0	300	0	300	0
600	8	10	9	27	9	9	9	27	9	9	9	27	7	5	8	20	4	6	7	17	7	6	6	19			360	0	360	1	360	0
660	9	10	10	29	10	10	10	30	10	10	10	30	9	7	10	26	10	10	10	30	10	10	10	30			420	1	420	1	420	3
720	10	10	10	30	10	10	10						10	10	10	30											480	3	480	3	480	11
																											540	8	540	20	540	5
																											600	10	600	4	600	11
1.4% TBOOH (Day 12)																											660	8	660	1
Time	EV	EV	EV	Dead Total	EV 50mM	EV 50mM	EV 50mM	Dead Total	tomm-22	tomm-22	tomm-22	Dead Total	tomm-22 50mM	tomm-22 50mM	tomm-22 50mM	Dead Total	mdt-15	mdt-15	mdt-15	Dead Total	mdt-15 50mM	mdt-15 50mM	mdt-15 50mM	Dead Total
120	0	0	0	0	0	0	0	0	0	0	0	0	0	0	0	0	0	0	0	0	0	0	0	0		Day 9	%EV	dead	% tomm-22	dead	% mdt-15	dead
180	0	0	0	0	0	0	0	0	0	0	0	0	0	0	0	0	0	0	0	0	0	0	0	0			120	0	120	0	120	0
240	0	0	0	0	0	0	0	0	0	0	0	0	0	0	0	0	0	0	0	0	0	0	0	0			180	0	180	0	180	0
300	0	0	0	0	0	0	0	0	0	0	0	0	0	0	0	0	0	0	0	0	0	0	0	0			240	0	240	0	240	0
360	0	1	0	1	0	0	1	1	2	5	2	9	0	0	0	0	0	0	0	0	0	0	0	0			300	0	300	0	300	0
420	2	4	2	8	2	5	2	9	6	8	5	19	3	3	3	9	0	0	0	0	0	0	0	0			360	0	360	1	360	0
480	6	7	6	19	6	6	8	20	8	10	10	28	8	8	8	24	0	0	0	0	0	0	0	0			420	2	420	4	420	0
540	10	10	10	30	10	10	10	30	10	10	10	30	10	10	10	30	0	0	0	0	0	0	0	0			480	10	480	10	480	13
																				0				0			540	10	540	5	540	4
																				0				0			600	5	600	7	600	13
																				0				0			660	2	660	3
																				0				0			720	1
																				0				0
																				0				0			%EV 50mM	dead	% tomm-22 50mM	dead	% mdt-15 50mM	dead
																				0				0			120	0	120	0	120	0
																				0				0			180	0	180	0	180	0
																				0				0			240	0	240	0	240	0
																				0				0			300	0	300	0	300	0
																				0				0			360	0	360	0	360	0
																				0				0			420	3	420	2	420	3
																				0				0			480	5	480	2	480	11
																				0				0			540	8	540	6	540	5
																				0				0			600	11	600	10	600	11
																				0				0			660	3	660	6
																				0				0					720	4
																				0				0
																				0				0		Day 12	%EV	dead	% tomm-22	dead
																				0				0			120	0	120	0
																				0				0			180	0	180	0
																				0				0			240	0	240	0
																				0				0			300	0	300	0
																				0				0			360	1	360	9
																				0				0			420	7	420	10
																				0				0			480	11	480	9
																				0				0			540	11	540	2
																				0				0
																				0				0			%EV 50mM	dead	% tomm-22 50mM	dead
																				0				0			120	0	120	0
																				0				0			180	0	180	0
																				0				0			240	0	240	0
																				0				0			300	0	300	0
																				0				0			360	1	360	0
																				0				0			420	8	420	9
																				0				0			480	11	480	15
																											540	10	540	6
