# Supplementary material for: Metformin modulates the unfolded protein responses, altering lifespan and health-promoting effects in UPR-activated worms
Source: PLoS One. 2025 Jun 16;20(6):e0326100. doi: 10.1371/journal.pone.0326100 (PMC12169583; doi:10.1371/journal.pone.0326100)
Supplement: S1 File — (ZIP) [file pone.0326100.s002.zip › Raw data of each experiment/Raw data Figure 2- Metformin effect on UPR/Compiled Data analysis.xlsx]

## Sheet: hsp-6
	Area	Mean	Min	Max		Sample - Background
1	52396	3.991	0	16	worm 1	3.896
2	50934	3.532	0	30	worm 2	3.437
3	51929	3.561	0	24	worm 3	3.466
4	57915	4.044	0	18	worm 4	3.949
5	60672	3.455	0	15	worm 5	3.36
6	276836	3.738	0	30	all 5 worms
7	1033884	0.095	0	6	background outside 5 worms	0
						0
						0
						0
						0
						0
						0

## Sheet: tomm-22
	Area	Mean	Min	Max		Sample - Background
1	49616	26.093	0	116	worm 1	25.413
2	47564	28.676	0	112	worm 2	27.996
3	39739	21.783	0	104	worm 3	21.103
4	41272	20.518	0	83	worm 4	19.838
5	43817	21.196	0	81	worm 5	20.516
6	241139	24.156	0	116	all 5 worms	22.9732
7	1069581	0.68	0	81	background outside 5 worms	0
8	57882	4.302	0	24	worm 1	3.802
9	63575	4.339	0	18	worm 2	3.839
10	60227	4.233	0	20	worm 3	3.733
11	57173	4.679	0	23	worm 4	4.179
12	59635	4.488	0	19	worm 5	3.988
13	316378	4.402	0	26	all 5 worms (50 mM)	3.9082
14	994342	0.5	0	19	background outside 5 worms	0

## Sheet: cco-1 Results
	Area	Mean	Min	Max		Sample - Background
1	31589	48.055	0	114	worm 1	47.492
2	30257	45.692	0	111	worm 2	45.129
3	21373	50.757	2	131	worm 3	50.194
4	23874	44.918	1	117	worm 4	44.355
5	32449	54.399	2	128	worm 5	53.836
6	149316	48.473	0	131	all 5 worms
7	1161404	0.563	0	88	background outside 5 worms	0
8	27059	41.517	2	101	worm 1	41.036
9	27688	39.241	2	102	worm 2	38.76
10	36139	47.298	0	120	worm 3	46.817
11	33688	41.314	0	107	worm 4	40.833
12	35667	50.686	0	139	worm 5	50.205
13	171229	44.265	0	139	all 5 worms
14	1139491	0.481	0	75	background outside 5 worms	0

## Sheet: nuo-6
	Area	Mean	Min	Max		Sample - Background
1	44966	19.334	1	61	worm 1	18.701
2	44601	19.968	0	66	worm 2	19.335
3	52534	30.815	0	100	worm 3	30.182
4	54399	32.011	0	131	worm 4	31.378
5	57480	33.785	0	111	worm 5	33.152
6	276292	26.51	0	131	all 5 worms
7	1034428	0.633	0	32	background outside 5 worms	0
8	26439	19.278	0	71	worm 1	18.892
9	29241	15.861	0	57	worm 2	15.475
10	33833	14.693	0	52	worm 3	14.307
11	25763	13.764	0	62	worm 4	13.378
12	33472	16.275	0	59	worm 5	15.889
13	152894	15.913	0	71	all 5 worms
14	1157826	0.386	0	23	background outside 5 worms	0

## Sheet: hsp-4
	Area	Mean	Min	Max		Sample - Background
1	65529	4.311	0	42	worm 1	4.055
2	65950	4.341	0	26	worm 2	4.085
3	65030	4.413	0	33	worm 3	4.157
4	60565	4.364	0	21	worm 4	4.108
5	62216	4.311	0	23	worm 5	4.055
6	340451	4.292	0	42	all 5 worms
7	970269	0.256	0	13	background outside 5 worms

## Sheet: mdt-15
	Area	Mean	Min	Max		Sample - Background
1	47575	26.353	0	95	worm 1	25.698
2	42836	24.015	0	76	worm 2	23.36
3	39685	27.998	0	102	worm 3	27.343
4	46474	20.149	0	77	worm 4	19.494
5	54250	25.87	0	88	worm 5	25.215
6	241521	24.585	0	102	all 5 worms
7	1069199	0.655	0	16	background outside 5 worms	0
8	42745	30.191	0	107	worm 1	29.519
9	40020	23.234	0	75	worm 2	22.562
10	36484	32.059	0	108	worm 3	31.387
11	50670	34.895	0	140	worm 4	34.223
12	38665	33.828	1	110	worm 5	33.156
13	220212	30.951	0	140	all 5 worms
14	1090508	0.672	0	56	background outside 5 worms	0

## Sheet: tmem-131
	Area	Mean	Min	Max		Sample - Background
1	54709	27.647	1	110	worm 1	25.607
2	68412	16.738	1	84	worm 2	14.698
3	65899	15.368	1	79	worm 3	13.328
4	54702	24.312	2	78	worm 4	22.272
5	61564	11.486	1	80	worm 5	9.446
6	311688	19.049	1	110	all 5 worms	17.0702
7	999032	2.04	0	58	background outside 5 worms	0
8	58991	9.562	1	63	worm 1	7.795
9	62364	10.991	1	71	worm 2	9.224
10	53772	8.624	1	49	worm 3	6.857
11	62926	9.188	1	72	worm 4	7.421
12	63586	10.093	1	54	worm 5	8.326
13	294979	10.207	1	72	all 5 worms (50 mM)	7.9246
14	1015741	1.767	0	43	background outside 5 worms	0

## Sheet: tag-335
	Area	Mean	Min	Max		Sample - Background
1	54604	27.738	1	95	worm 1	27.003
2	50153	22.495	1	66	worm 2	21.76
3	48297	34.81	0	96	worm 3	34.075
4	42179	31.492	0	130	worm 4	30.757
5	55755	30.056	0	100	worm 5	29.321
6	257276	28.907	0	130	all 5 worms
7	1053444	0.735	0	73	background outside 5 worms	0
8	42349	40.59	0	122	worm 1	39.901
9	33855	35.174	1	108	worm 2	34.485
10	33833	34.31	1	95	worm 3	33.621
11	33880	35.135	1	111	worm 4	34.446
12	41072	32.167	0	111	worm 5	31.478
13	191628	35.041	0	122	all 5 worms
14	1119092	0.689	0	83	background outside 5 worms	0

## Sheet: Analysis
	hsp-4		hsp-6		tomm-22		cco-1		nuo-6		mdt-15		tmem-131		tag-335
	0 mM	50 mM	0 mM	50 mM	0 mM	50 mM	0 mM	50 mM	0 mM	50 mM	0 mM	50 mM	0 mM	50 mM	0 mM	50 mM
	4.055		3.896		25.413	3.802	47.492	41.036	18.701	18.892	25.698	29.519	25.607	7.795	27.003	39.901
	4.085		3.437		27.996	3.839	45.129	38.76	19.335	15.475	23.36	22.562	14.698	9.224	21.76	34.485
	4.157		3.466		21.103	3.733	50.194	46.817	30.182	14.307	27.343	31.387	13.328	6.857	34.075	33.621
	4.108		3.949		19.838	4.179	44.355	40.833	31.378	13.378	19.494	34.223	22.272	7.421	30.757	34.446
	4.055		3.36		20.516	3.988	53.836	50.205	33.152	15.889	25.215	33.156	9.446	8.326	29.321	31.478
mean	4.092	0	3.6216	0	22.9732	3.9082	48.2012	43.5302	26.5496	15.5882	24.222	30.1694	17.0702	7.9246	28.5832	34.7862
SD	0.0426263		0.278033		3.55479	0.177808	3.8877	4.78557	6.95971	2.09433	3.0001	4.61328	6.66512	0.902738	4.59572	3.10924
SEM	0.0190631		0.12434		1.58975	0.0795182	1.73863	2.14017	3.11248	0.936612	1.34168	2.06312	2.98073	0.403717	2.05527	1.39049
unpaired ttest						2.17478e-06		0.128717		0.00975117		0.0420697		0.0160517		0.0369567
	hsp-6	tomm-22	cco-1	nuo-6	hsp-4	mdt-15	tmem-131	tag-335			hsp-6	tomm-22	cco-1	nuo-6	hsp-4	mdt-15	tmem-131	tag-335
mean 0 mM	3.6216	22.9732	48.2012	26.5496	4.092	24.222	17.0702	28.5832		SD 0 mM	0.278033	3.55479	3.8877	6.95971	0.0426263	3.0001	6.66512	4.59572
mean 50 mM	0	3.9082	43.5302	15.5882	0	30.1694	7.9246	34.7862		SD 50 mM	0	0.177808	4.78557	2.09433	0	4.61328	0.902738	3.10924
